# Supplementary material for: Ubiquitous impact of natural selection on nucleotide diversity in 178 species of primates
Source: Genome Biol. 2026 May 1;27:203. doi: 10.1186/s13059-026-04093-z (PMC13281644; doi:10.1186/s13059-026-04093-z)
Supplement: Supplementary file 2 — Additional file 2: Supplementary tables. [file 13059_2026_4093_MOESM2_ESM.xlsx]

## Sheet: S1
Per-Chromosome Correlations
Chromosome	Correlation	Windows	Length (Mb)
NC_060925.1	0.5063	2194	246.9
NC_060926.1	0.3826	2335	241.7
NC_060927.1	0.319	1941	200
NC_060928.1	0.3557	1851	192.3
NC_060929.1	0.4313	1743	180.9
NC_060930.1	0.4238	1675	171
NC_060931.1	0.3535	1512	159.4
NC_060932.1	0.422	1392	145.3
NC_060933.1	0.4136	1137	149.4
NC_060934.1	0.4916	1279	133.6
NC_060935.1	0.3554	1272	133.9
NC_060936.1	0.4424	1293	132.3
NC_060937.1	0.4317	943	94.8
NC_060938.1	0.4409	852	85.2
NC_060939.1	0.4754	761	77.5
NC_060940.1	0.5154	738	95.2
NC_060941.1	0.5746	768	82.9
NC_060942.1	0.3765	728	79.3
NC_060943.1	0.4796	527	60.6
NC_060944.1	0.363	583	65.1
NC_060945.1	0.3394	322	32.2
NC_060946.1	0.5733	324	33.1
Summary Statistics
Weighted Mean Correlation			0.4199
Weighted Std Dev (±)			0.0646
Unweighted Mean			0.4303
Minimum Correlation			0.319
Maximum Correlation			0.5746
Total Windows			26170

## Sheet: Tabel_S1
tabel_s1
full_species,"count"
Allenopithecus_nigroviridis	2
Allochrocebus_lhoesti	2
Allochrocebus_preussi	1
Allochrocebus_solatus	1
Alouatta_belzebul	1
Alouatta_caraya	2
Alouatta_discolor	2
Alouatta_juara	2
Alouatta_macconnelli	5
Alouatta_nigerrima	2
Alouatta_palliata	1
Alouatta_puruensis	6
Alouatta_seniculus	15
Aotus_azarae	14
Aotus_griseimembra	4
Aotus_trivirgatus	1
Aotus_vociferans	5
Arctocebus_calabarensis	1
Ateles_belzebuth	2
Ateles_chamek	11
Ateles_geoffroyi	1
Ateles_marginatus	1
Ateles_paniscus	2
Cacajao_ayresi	3
Cacajao_calvus	19
Cacajao_hosomi	2
Cacajao_melanocephalus	2
Callimico_goeldii	1
Callithrix_geoffroyi	1
Callithrix_jacchus	1
Callithrix_kuhlii	1
Cebuella_niveiventris	2
Cebuella_pygmaea	1
Cebus_albifrons	3
Cebus_olivaceus	2
Cebus_unicolor	4
Cercocebus_chrysogaster	1
Cercocebus_lunulatus	1
Cercocebus_torquatus	2
Cercopithecus_ascanius	4
Cercopithecus_cephus	3
Cercopithecus_diana	1
Cercopithecus_hamlyni	1
Cercopithecus_lowei	1
Cercopithecus_mitis	2
Cercopithecus_mona	1
Cercopithecus_neglectus	2
Cercopithecus_nictitans	2
Cercopithecus_petaurista	1
Cercopithecus_pogonias	1
Cercopithecus_roloway	1
Cheirogaleus_major	1
Cheirogaleus_medius	1
Cheracebus_lucifer	4
Cheracebus_lugens	8
Cheracebus_regulus	2
Cheracebus_torquatus	1
Chiropotes_albinasus	7
Chiropotes_israelita	4
Chiropotes_sagulatus	4
Chlorocebus_pygerythrus	1
Colobus_angolensis	1
Colobus_guereza	1
Colobus_polykomos	1
Daubentonia_madagascariensis	1
Erythrocebus_patas	2
Eulemur_albifrons	1
Eulemur_collaris	3
Eulemur_coronatus	2
Eulemur_flavifrons	2
Eulemur_fulvus	1
Eulemur_macaco	2
Eulemur_mongoz	1
Eulemur_rubriventer	1
Eulemur_rufus	1
Eulemur_sanfordi	2
Galago_moholi	1
Galago_senegalensis	1
Galagoides_demidoff	1
Gorilla_beringei	4
Gorilla_gorilla	49
Hapalemur_alaotrensis	1
Hapalemur_gilberti	1
Hapalemur_griseus	1
Hapalemur_meridionalis	1
Hapalemur_occidentalis	1
Hoolock_hoolock	11
Hylobates_abbotti	1
Hylobates_agilis	1
Hylobates_klossii	1
Hylobates_lar	1
Hylobates_muelleri	1
Lagothrix_lagothricha	1
Lemur_catta	1
Leontocebus_fuscicollis	3
Leontocebus_illigeri	1
Leontocebus_nigricollis	1
Leontopithecus_chrysomelas	3
Leontopithecus_rosalia	2
Lepilemur_ankaranensis	2
Lepilemur_dorsalis	1
Lepilemur_ruficaudatus	1
Lepilemur_septentrionalis	2
Lophocebus_aterrimus	1
Loris_lydekkerianus	2
Loris_tardigradus	1
Macaca_arctoides	6
Macaca_cyclopis	1
Macaca_fascicularis	25
Macaca_fuscata	1
Macaca_leonina	7
Macaca_maura	1
Macaca_mulatta	7
Macaca_nemestrina	5
Macaca_nigra	1
Macaca_radiata	13
Macaca_siberu	1
Macaca_silenus	13
Macaca_thibetana	1
Macaca_tonkeana	1
Mandrillus_leucophaeus	1
Mandrillus_sphinx	1
Mico_argentatus	3
Mico_humeralifer	1
Microcebus_murinus	1
Miopithecus_ogouensis	1
Mirza_zaza	2
Nomascus_annamensis	1
Nomascus_concolor	1
Nomascus_gabriellae	1
Nomascus_siki	1
Nycticebus_bengalensis	8
Nycticebus_coucang	1
Nycticebus_pygmaeus	2
Otolemur_crassicaudatus	2
Otolemur_garnettii	1
Pan_paniscus	13
Pan_troglodytes	29
Perodicticus_ibeanus	1
Perodicticus_potto	1
Pithecia_albicans	1
Pithecia_chrysocephala	1
Pithecia_hirsuta	2
Pithecia_mittermeieri	1
Pithecia_pissinattii	3
Pithecia_vanzolinii	1
Plecturocebus_bernhardi	3
Plecturocebus_brunneus	2
Plecturocebus_caligatus	3
Plecturocebus_cinerascens	2
Plecturocebus_cupreus	5
Plecturocebus_dubius	3
Plecturocebus_grovesi	1
Plecturocebus_hoffmannsi	1
Plecturocebus_miltoni	1
Plecturocebus_moloch	1
Pongo_abelii	6
Pongo_pygmaeus	6
Prolemur_simus	1
Rhinopithecus_bieti	1
Rhinopithecus_roxellana	1
Saguinus_bicolor	1
Saguinus_imperator	1
Saguinus_labiatus	2
Saguinus_midas	3
Saguinus_mystax	1
Saguinus_oedipus	1
Saimiri_cassiquiarensis	9
Saimiri_macrodon	3
Saimiri_ustus	10
Sapajus_apella	3
Sapajus_macrocephalus	12
Semnopithecus_entellus	8
Semnopithecus_hypoleucos	4
Semnopithecus_johnii	2
Semnopithecus_priam	1
Semnopithecus_schistaceus	2
Semnopithecus_vetulus	3
Trachypithecus_germaini	1
Trachypithecus_hatinhensis	1
Trachypithecus_laotum	1
Trachypithecus_leucocephalus	1
Trachypithecus_melamera	1
Trachypithecus_phayrei	1
Trachypithecus_pileatus	1
Varecia_rubra	1
Varecia_variegata	1

## Sheet: Tabel_S2
tabel_s2
Reference_genome	Total_Entries	Failed_to_Map	fraction
Callithrix_jacchus	267314612	81697825	0.305624239500982
Cercocebus_atys	41989564	8470483	0.201728291344011
Aotus_nancymaae	94280729	27487110	0.291545369786014
Lemur_catta-Thomas	333824531	103630294	0.310433429471365
Daubentonia_madagascariensis	3568922	1635167	0.458168320854308
Pongo_pygmaeus	18629602	2705393	0.145220117960652
Pongo_abelii	34407823	5653318	0.164303274868625
Atele_fusciceps	295888496	76112250	0.257232880050869
Sapajus_apella	26964080	10657040	0.395230988782113
Gorilla_gorilla_gorilla	44845930	13803750	0.307803851988352
Microcebus_murinus	386707804	125248495	0.323884063637878
Erythrocebus_patas	17914477	5909764	0.329887609892268
Nycticebus_pygmaeus	283275816	124930924	0.441022201485777
Galago_moholi	127813359	59843097	0.468206903161038
Cebus_albifrons	242439065	72331336	0.298348519039207
Colobus_guereza	41483448	10508771	0.253324434362351
Cercopithecus_mitis	246109824	42268887	0.171748068862135
Saguinus_midas	196495643	76550019	0.389576164800764
Rhinopithecus_roxellana	220391525	43955132	0.199441117347865
Loris_tardigradus	26170338	15514964	0.592845380904137
Mandrillus_sphinx	63707089	12790302	0.20076732747905
Otolemur_garnettii	46407933	21928599	0.472518330001899
Pithecia_pithecia	502630967	125588752	0.24986274273865
Macaca_mulatta	214185096	51870500	0.242176047580827
Nomascus_leucogenys	128852678	17894861	0.138878456216486
Chlorocebus_aethiops	111065956	21029626	0.189343582474543
Pan_troglodytes	69191017	11705310	0.16917383943063

## Sheet: Tabel_S3
tabel_s3
full_species	frac20	frac40	frac50	frac60	frac70	frac80	frac90	frac95
Allenopithecus_nigroviridis	0.974475218103547	0.96319859804183	0.953483942245419	0.936226141948265	0.889252923920911	0.714960569926473	0.259286068040687	0.0187816678730618
Allochrocebus_lhoesti	0.975181759354421	0.963952647405885	0.955806783144913	0.940466674279624	0.899927676906094	0.740702675954474	0.282326519736592	0.0197936888584371
Allochrocebus_preussi	0.976859630365053	0.965442187261341	0.957041393004429	0.941958148770429	0.900832442340003	0.740835497174278	0.28914006415152	0.0253551244844967
Allochrocebus_solatus	0.975016668627682	0.963956543907126	0.954896654508374	0.937247519315998	0.884927638545711	0.684002039455622	0.183551006000706	0.00447111424873515
Alouatta_belzebul	0.961283627364892	0.925680530055081	0.883092520156462	0.781551848008302	0.575317314600463	0.26814081583779	0.0194380138899976	7.9827572443522e-05
Alouatta_caraya	0.960491275487897	0.911125243451647	0.865813426606781	0.763623355459279	0.55820978576255	0.253030724591597	0.0141102587543225	3.9747207758655e-05
Alouatta_discolor	0.960141051547209	0.924680058639407	0.881809897381037	0.78144934426879	0.578152858671104	0.275842941479456	0.0223067474939578	0.000118863663378105
Alouatta_juara	0.962418818311421	0.926738476160304	0.883137969269761	0.786789165214636	0.588191034373515	0.287858387454459	0.0270869634088389	0.000198004118485665
Alouatta_macconnelli	0.95981208795547	0.923887726501125	0.878962536023055	0.777308436303344	0.574592396668114	0.271090758359323	0.0214756622320477	0.000118431960838498
Alouatta_nigerrima	0.960887656033287	0.925262532197345	0.880443828016644	0.776421636615811	0.570001981375074	0.263760649891024	0.0187834357043788	3.96275014860313e-05
Alouatta_palliata	0.970056766477445	0.938163539454869	0.897127009576635	0.800060666464445	0.602331325562248	0.297742340858864	0.0300298999003337	0.000346665511114963
Alouatta_seniculus	0.958768164454771	0.921316898357815	0.872208876462017	0.763911314141693	0.552829519946442	0.251998582286457	0.0173669909030048	3.93809317528453e-05
Aotus_azarae	0.965723592016059	0.935121008976253	0.893686323523842	0.796841268037723	0.602583039806083	0.309548157406355	0.04855508843692	0.00185584971404765
Aotus_griseimembra	0.965865129333232	0.935598877342031	0.892361374497459	0.795494197071987	0.598422210422514	0.304634756883866	0.0455510885230979	0.00144125009481909
Aotus_trivirgatus	0.971507172332482	0.940931420711338	0.898997838475142	0.803497740224013	0.606405973668697	0.31145608174494	0.0473963450579682	0.00137551581843191
Aotus_vociferans	0.964468157566126	0.932720323911151	0.890036704885155	0.788246868732735	0.591478412229916	0.299050213796496	0.0430241798160972	0.00124872289703712
Ateles_belzebuth	0.968085527618293	0.944327855870125	0.914353593347852	0.841734310037616	0.675747376757078	0.381350227677688	0.0642645020787963	0.00106909522866759
Ateles_chamek	0.965864005970853	0.941116392347881	0.909180186196331	0.831559099658247	0.65172644066465	0.353065954354402	0.0489059983501591	0.000432101190242369
Ateles_geoffroyi	0.970067971501106	0.946646466300876	0.918597985422979	0.848783883383834	0.686553107853575	0.396241094095488	0.0725165834084023	0.00217017443288838
Ateles_marginatus	0.965024952957539	0.941176470588235	0.912051051296736	0.840996482042052	0.676470588235294	0.387711691074204	0.0686819929640841	0.0012271946330688
Ateles_paniscus	0.968271029897687	0.941319320036626	0.911421633026792	0.840558939448226	0.675783271627055	0.384450017914726	0.066881643377523	0.0013137465663442
Cacajao_ayresi	0.971453517063356	0.94632350149945	0.916410431613711	0.847929241164636	0.677865087499525	0.386212656113579	0.0641916258588619	0.00121474395475079
Cacajao_calvus	0.968252166345026	0.94225602603398	0.910924433344685	0.838839066106633	0.660158171566958	0.365800128656298	0.051840920270935	0.000643281492413062
Cacajao_hosomi	0.971152021256405	0.944961093186563	0.913342190168912	0.841791611311444	0.664642247105713	0.366141582843044	0.0524198140064528	0.000835073068893528
Cacajao_melanocephalus	0.970791290493893	0.945413853273651	0.915105075487444	0.845762840452166	0.674190122145512	0.381040892193309	0.0602382216827251	0.00110006828010014
Callimico_goeldii	0.967686751568143	0.930773617183045	0.884736742064246	0.775099790914275	0.56202242919597	0.255350693784452	0.0172590762212507	3.80155863904201e-05
Cebuella_niveiventris	0.969527198394973	0.938524435022902	0.904606881932089	0.823219896278911	0.641972971949881	0.350418291251845	0.0546996252413219	0.000946360298292766
Cebuella_pygmaea	0.972571908140688	0.941786831464103	0.907263294422827	0.82581826504921	0.642023346303502	0.345654993514916	0.0513847562371252	0.000686655985351339
Cebus_albifrons	0.961739723949644	0.934741392385864	0.899552555740937	0.805892613377825	0.612771120885788	0.316206582739269	0.0462611861064766	0.00113757015015926
Cebus_olivaceus	0.962559331687868	0.932902980823998	0.89891779001329	0.810973988988039	0.624302259350674	0.328460224036453	0.0524776912853617	0.0014809189291817
Cebus_unicolor	0.960985781990521	0.93236018957346	0.89054028436019	0.779374407582938	0.569971563981043	272	0.0299905213270142	0.000227488151658768
Cercocebus_chrysogaster	0.980207932229496	0.969965344628417	0.961956103195995	0.945591066615325	0.901386214863304	0.744050827878321	0.312514439738159	0.04909510974201
Cercocebus_lunulatus	0.979911900964533	0.970228601807549	0.962406015037594	0.947102604997342	0.906394774815827	0.757120072909547	0.329422039948356	0.0532011847801322
Cercocebus_torquatus	0.979804881752268	0.9694415973883	0.96154576168242	0.945981854762176	0.903086208860039	0.749724784572752	0.320616482557036	0.0517025395740804
Cercopithecus_ascanius	0.969552987684355	0.956135015964726	0.945111753078911	0.925345902387107	0.876691500684203	0.703132127109624	0.245438649840353	0.0120495666717348
Cercopithecus_cephus	0.969701577646835	0.955787873027941	0.944991446493062	0.925527466261167	0.877779889754799	0.710587340809732	0.263067857821707	0.0189317620224292
Cercopithecus_diana	0.971248842235258	0.957780179067613	0.946781414016672	0.929492127199753	0.883297313985798	0.726574560049398	0.293107440568077	0.0329962951528249
Cercopithecus_hamlyni	0.969189084575189	0.956493129475518	0.945655119024579	0.928391716663441	0.879775498354945	0.713760402554674	0.265840913489452	0.0227598219469712
Cercopithecus_lowei	0.970381141894995	0.958403489973978	0.947382519516302	0.92981784784938	0.883897137609062	0.719233124138987	0.272233277208021	0.0229220878616256
Cercopithecus_mitis	0.971200304356097	0.959140194027012	0.949248620886437	0.93376450447023	0.893361232642191	0.749400798934754	0.316606429522541	0.0386532242723987
Cercopithecus_mona	0.973282880403623	0.960822535641937	0.950158620953255	0.932844092802813	0.885563582158009	0.721247563352826	0.276497343576807	0.0270993387608455
Cercopithecus_neglectus	0.972682592296262	0.960681220710938	0.950965824665676	0.934354402407894	0.890196974892369	0.734369642244828	0.289937897664495	0.0292985865051244
Cercopithecus_nictitans	0.970409249961966	0.957705766012475	0.947968963943405	0.931956488665754	0.890042598509052	0.743724326791419	0.315609310816979	0.0420279933059486
Cercopithecus_petaurista	0.973625954198473	0.960343511450382	0.949503816793893	0.931946564885496	0.88706106870229	0.723893129770992	0.27912213740458	0.0246946564885496
Cercopithecus_pogonias	0.973004918595341	0.960269950814047	0.949441415335341	0.932016624089679	0.887062950394631	0.727303923437679	0.285583558927823	0.0295878293361803
Cercopithecus_roloway	0.970941153919877	0.957945179221775	0.947479394287905	0.929269695227142	0.881272762123826	0.718688901667625	0.28111941728963	0.0311290013417673
Cheracebus_lucifer	0.96103158373097	0.929107021131561	0.888207225630539	0.797546012269939	0.596796182685753	0.294781489055518	0.0237446034992047	0.000113610543058396
Cheracebus_lugens	0.962925092781943	0.932136635613118	0.892789517533894	0.807089297886844	0.612019995455578	0.314625463909717	0.0336287207452852	0.000151480724077861
Cheracebus_regulus	0.965022217158482	0.933956173331814	0.894496980745129	0.80741331510387	0.612509969237781	0.311685845581254	0.0318635828491132	0.000189890243439292
Cheracebus_torquatus	0.964580559254328	0.934106905078942	0.895149324709911	0.81095681947879	0.620277724938178	0.32410119840213	0.0379684230549743	0.00015217804831653
Chiropotes_israelita	0.96964414294918	0.944101261985068	0.91332853298973	0.84321825141168	0.667563572971539	0.372797210747717	0.0559366354644332	0.000720051540531322
Chiropotes_sagulatus	0.969051858024925	0.942687223000871	0.910337512784575	0.837645365354748	0.660403803174363	0.366983597863555	0.0533732338346149	0.000568203341035645
Chlorocebus_pygerythrus	0.977091633466135	0.966633466135458	0.958627030340178	0.945257431811217	0.914189396261109	0.787657064051486	0.376379098988661	0.0724410052099295
Colobus_angolensis	0.967536187602643	0.953252110147806	0.940877668716343	0.914792040637055	0.840430813886873	0.596608486422488	0.138448611694611	0.00103120345262193
Colobus_guereza	0.969512439405472	0.955089940306879	0.943551941028004	0.924161692239894	0.873242257922359	0.705821080886182	0.288810544449341	0.0475942470253596
Colobus_polykomos	0.967684518629855	0.953840677161617	0.942370065659362	0.922434933945099	0.868048413891306	0.687564274978245	0.258919389288822	0.031840835376948
Erythrocebus_patas	0.969470309876355	0.958212486643261	0.949053579606167	0.929552740039689	0.873378110212181	0.682682033277362	0.245000763242253	0.0269042894214624
Eulemur_fulvus	0.935788333591211	0.758858115426273	0.557094228686369	0.326357728609005	0.126063747485688	0.0184125019340863	0.000193408633761411	3.86817267522822e-05
Hapalemur_alaotrensis	0.94069843216928	0.782497029171618	0.591712347146088	0.362249396251006	0.151416414305976	0.0270249549584084	0.000306666155556407	3.83332694445509e-05
Hapalemur_meridionalis	0.939720129171152	0.77925572812548	0.588689835460557	0.358642165154544	0.149738582192834	0.026949100415193	0.000307550361371675	3.84437951714593e-05
Hoolock_hoolock	0.972155379855621	0.958634123983041	0.948321301707345	0.930713112562545	0.893319582903632	0.782972384553684	0.434322600359039	0.105687330506856
Hylobates_abbotti	0.970445624567075	0.955668436850612	0.945432155776187	0.927230046948357	0.890594935734626	0.778573077811129	0.393673516508889	0.0628415300546448
Hylobates_agilis	0.969187888969493	0.955480890382192	0.944942919323432	0.926845099461647	0.892023977702264	0.781718911076324	0.409262723836432	0.0755984880302394
Hylobates_klossii	0.973290352291043	0.959244761685471	0.949305395655845	0.930693069306931	0.895694220584849	0.791004681863535	0.422826003530586	0.0833141453680252
Hylobates_lar	0.972247706422018	0.958600917431193	0.948050458715596	0.930428134556575	0.893730886850153	0.783409785932722	0.407454128440367	0.0730886850152905
Hylobates_muelleri	0.970885301094192	0.956653148672431	0.946629428418395	0.928877496365445	0.892723238197261	0.784183946744204	0.411508149055016	0.0780855459484276
Lagothrix_lagothricha	0.971696976996266	0.944758922477819	0.909831787707254	0.824280380585331	0.645549801276647	0.355413705889438	0.0549600545987394	0.00104379942992493
Lemur_catta	0.946771545305281	0.802741609072511	0.618313032189087	0.389323761884761	0.170949635343083	0.0341364695100997	0.000534575585169346	3.8183970369239e-05
Leontocebus_fuscicollis	0.956388183093784	0.922105502673594	0.8811483181008	0.782509765254655	0.579202851833592	0.279494861390269	0.0277598695437825	0.000227539914293299
Leontocebus_illigeri	0.958751902587519	0.923477929984779	0.880441400304414	0.776407914764079	0.564535768645358	0.258409436834094	0.0187975646879756	7.6103500761035e-05
Leontocebus_nigricollis	0.959450197989644	0.925106609808102	0.883871459031374	0.784533962838867	0.58330795004569	0.288341455985379	0.0327825159914712	0.000380749314651234
Leontopithecus_rosalia	0.968413441412642	0.931346805190851	0.882825284469308	0.775811546219127	0.563230201316741	0.267115728583933	0.0252692468698862	0.000152224378734254
Lophocebus_aterrimus	0.966342991991953	0.955549537699718	0.946729080428643	0.930287438585632	0.88521799682773	0.71801617083833	0.279159735386282	0.0302526209911409
Macaca_arctoides	0.978044896101926	0.962953132109813	0.947861368117701	0.907363870772031	0.775633247383589	0.575041710905506	0.260617321401486	0.0344683755498256
Macaca_cyclopis	0.980217606330366	0.966560146085369	0.956174389408811	0.938180019782394	0.895723959522179	0.74975272007913	0.335273529635547	0.0513200943468006
Macaca_fascicularis	0.97799909118449	0.965199939412299	0.955165101484399	0.936799454710694	0.891131475310512	0.731747955165101	0.288359588003635	0.0230611935777037
Macaca_fuscata	0.981408815573927	0.967808297458951	0.957636481389767	0.937902396281763	0.889367213989104	0.725056192616862	0.275667644481695	0.0187816678730618
Macaca_leonina	0.977567260325881	0.96525198938992	0.955475558923835	0.937627889352027	0.896551724137931	0.757635467980296	0.357180750284199	0.0633194391815081
Macaca_maura	0.977860638545794	0.965198477433388	0.95626505088169	0.939058494523421	0.900994329216189	0.772508350811777	0.383593567932883	0.0820321603355861
Macaca_mulatta	0.978967712596635	0.96668940427467	0.957594361073215	0.940692739123844	0.904881006518114	0.780051538578142	0.397567075943611	0.0910262240412309
Macaca_nigra	0.980596560645259	0.968003348044438	0.958644042002739	0.941409222340587	0.903401308781007	0.775795160553949	0.395221427484401	0.0980063917211992
Macaca_radiata	0.978465271458902	0.965878070973612	0.955868971792539	0.938694267515924	0.898127085228996	0.761828935395814	0.36946466484683	0.0755232029117379
Macaca_siberu	0.980636020151133	0.967254408060453	0.957060768261965	0.938090365239295	0.893419395465995	0.750983942065491	0.366262594458438	0.0839105793450882
Macaca_silenus	0.977969058091916	0.965607462460185	0.955293493098741	0.937736993781283	0.89492643713029	0.754436523585621	0.358827544365236	0.0705293493098741
Macaca_thibetana	0.982092401680031	0.968041237113402	0.956891943489882	0.935242458953799	0.874761359297442	0.695990836197022	0.265979381443299	0.0286750668193967
Macaca_tonkeana	0.979380255730907	0.967016088776255	0.957493376339131	0.940675037438083	0.902814575893714	0.772837230733786	0.388165725914833	0.0909649425949391
Mandrillus_leucophaeus	0.970061491160646	0.958339738662567	0.948385857033051	0.923789392774789	0.842121445042275	0.601537279016141	0.164604150653344	0.0123750960799385
Mandrillus_sphinx	0.967720736044534	0.956741920519561	0.949087675892995	0.934629658265038	0.897286222359672	0.755025514148755	0.339106231637544	0.0576774393072522
Mico_argentatus	0.971201212580523	0.93956043956044	0.902197802197802	0.815536187949981	0.624554755589238	0.326942023493748	0.0403183023872679	0.000227358848048503
Mico_humeralifer	0.971884959781454	0.940810441645166	0.905448474730612	0.820913643952041	0.633442100470481	0.336318105934133	0.0473137046592806	0.000455304295037183
Microcebus_murinus	0.944808810790744	0.781875180464464	0.579589984737862	0.339644433444706	0.13203811409479	0.0197995297611682	0.000206245101678835	4.1249020335767e-05
Miopithecus_ogouensis	0.9744804400978	0.962064486552567	0.95140586797066	0.933756112469438	0.883519254278729	0.714012836185819	0.260773227383863	0.0194834963325183
Nomascus_annamensis	0.97339551240396	0.960513741829441	0.951569129620427	0.936661442605405	0.90654026986736	0.816903023584725	0.468712969687703	0.100493100416651
Nomascus_concolor	0.972413529231711	0.959098561371289	0.949227119681665	0.93185644322008	0.889577594123049	0.748086929905112	0.267026323844506	0.00807315580042853
Nomascus_gabriellae	0.973778900627775	0.961682743837085	0.95276374215281	0.938753636502833	0.909661613841678	0.825907211759302	0.501799111927729	0.143163374674629
Nomascus_siki	0.973964133481817	0.961829422833224	0.952536384931454	0.938635229061864	0.909796090779924	0.825006720172036	0.493798241234976	0.124035175300488
Pithecia_albicans	0.973943100239298	0.950507083982224	0.923500588749193	0.862346640331219	0.703878147908991	0.417404185816842	0.0795001329433661	0.00205112622023018
Pithecia_chrysocephala	0.972577696526508	0.949116392443632	0.923636502132846	0.864297684338818	0.712903717245582	0.42794028031688	0.0863040828762949	0.00258988421694089
Pithecia_hirsuta	0.972363333080597	0.947039199332777	0.918795966335583	0.857760254757753	0.701379937826977	0.416786716202896	0.0802941845477292	0.00238835393130639
Pithecia_mittermeieri	0.975797537828258	0.952395472043298	0.92506765255174	0.863284674314899	0.701452147730305	0.411479971033274	0.0728741853108206	0.00121965163700118
Pithecia_pissinattii	0.971291141158202	0.947354467295383	0.919365223648828	0.855130098852403	0.688785365299398	0.397341211225997	0.0636291330530622	0.000984736582964057
Pithecia_vanzolinii	0.973280121626758	0.949904979095401	0.922690992018244	0.859103002660585	0.69521094640821	0.407753705815279	0.0744583808437856	0.00190041809198024
Plecturocebus_brunneus	0.963193207232478	0.93048026989121	0.887873848603161	0.792994958492855	0.591789545506236	0.290777453470301	0.0246010386262841	0.000113718206284826
Plecturocebus_caligatus	0.962460699268912	0.930565551725444	0.889238228720785	0.798363574377817	0.598848441228834	0.298003712261828	0.0266297965832039	7.57604454714194e-05
Plecturocebus_cupreus	0.962840909090909	0.93094696969697	0.890189393939394	0.80155303030303	0.606439393939394	0.307613636363636	0.0308333333333333	0.000113636363636364
Plecturocebus_dubius	0.962613636363636	0.929962121212121	0.888636363636364	0.796742424242424	0.595416666666667	0.292310606060606	0.0247348484848485	3.78787878787879e-05
Plecturocebus_grovesi	0.967857825339194	0.936480030575196	0.896999808905026	0.809975157653354	0.616281291802026	0.318517103000191	0.0363844830880948	0.000152875979361743
Plecturocebus_hoffmannsi	0.964769750578945	0.932690482517748	0.892259215671387	0.804145628487909	0.612922819938499	0.316882426635283	0.037052503701454	0.000189818154208268
Plecturocebus_miltoni	0.965443831971108	0.933624786162327	0.893024139897358	0.803839574225432	0.608895647215358	0.31039726287778	0.0322372172590762	3.80155863904201e-05
Plecturocebus_moloch	0.967241247807185	0.935474029440928	0.893944016474716	0.804133933338418	0.607238196933872	0.307909389062619	0.0335977423537488	0.000266951414842499
Pongo_abelii	0.981744498731205	0.968715676248911	0.956557966897701	0.933681778585767	0.894974055978487	0.811574442298224	0.51210089762527	0.14812710676817
Pongo_pygmaeus	0.979539740862502	0.967511119706053	0.95635273641462	0.938483852252949	0.908238251788822	0.839141365306517	0.591452330303616	0.299303809707987
Prolemur_simus	0.941392513870438	0.786903180432914	0.598108931780886	0.369422520903337	0.156833632882707	0.0292255997499414	0.00035164491677737	3.90716574197077e-05
Rhinopithecus_roxellana	0.982636631353501	0.97185145523387	0.963858186407618	0.947986384671282	0.912035797605844	0.793666577427621	0.41385244961181	0.112823650896852
Saguinus_bicolor	0.964365079365079	0.931785714285714	0.89531746031746	0.805238095238095	0.606587301587302	0.305595238095238	0.035952380952381	0.000317460317460317
Saguinus_imperator	0.95962140294634	0.924967559728265	0.882146401038089	0.777879551179299	0.564460728188688	0.258529883215022	0.0179757270437371	3.81650255705671e-05
Saguinus_labiatus	0.957803182802233	0.923506399787307	0.883018724600251	0.78487599225189	0.581488092977325	0.27881803334726	0.026586653499943	0.000113942800714042
Saguinus_midas	0.957690412101452	0.922584069454449	0.880464040641468	0.78443340789324	0.588050195245858	0.291238579065095	0.0311256018500967	0.00026538271979376
Saguinus_mystax	0.961166176242837	0.92724949667028	0.885976459656187	0.788059470342264	0.584481957565433	0.284110267926282	0.0301610655102989	0.000154870682979712
Saguinus_oedipus	0.958457547717682	0.925935963451934	0.88795539897015	0.794533276549615	0.595841883154594	0.301444113206086	0.0356575941770878	0.000425877889194316
Saimiri_cassiquiarensis	0.956079413886042	0.908438674410659	0.838477014766731	0.692745700945223	0.454693846562654	0.17674524541624	0.0102114413696238	7.59214971719242e-05
Saimiri_macrodon	0.95537748746772	0.906007899134133	0.836966428679933	0.691819838979189	0.455719276925414	0.179553395108613	0.0108992860397995	7.59532128209023e-05
Saimiri_ustus	0.954828187817644	0.906242888568611	0.832739133732838	0.683645604187211	0.445194568762801	0.172912083744216	0.0103163164681787	3.79276340741865e-05
Sapajus_apella	0.969363767346629	0.946045347690908	0.915105786001365	0.838287707590809	0.661977705315841	0.365701069234853	0.0541821490862213	0.000720406460908471
Sapajus_macrocephalus	0.96755814864124	0.94187093742658	0.907255854021458	0.821070561516172	0.632860834834365	0.335421724488997	0.0476348970162111	0.000802725350458141
Semnopithecus_hypoleucos	0.974571775049265	0.960057601940276	0.948878278005154	0.927277550401698	0.868614521752312	0.699863574351978	0.28456116416553	0.039449749886312
Semnopithecus_johnii	0.974872086412734	0.960735266249763	0.949630471859011	0.928065188554103	0.872162213378814	0.706234602994125	0.284404017434148	0.0346408944476028
Semnopithecus_priam	0.97759519190536	0.963140477005592	0.952337479554186	0.930236981246909	0.874738483776484	0.710981779451482	0.280041081821294	0.0274259195861387
Semnopithecus_schistaceus	0.978036175710594	0.962912296701626	0.950524395804834	0.924418604651163	0.854803161574707	0.670656634746922	0.249164006687946	0.0274357805137559
Semnopithecus_vetulus	0.974804879896946	0.960369781010836	0.948245813442449	0.925854360839585	0.865954383572024	0.690232628627718	0.265249677957111	0.0271652648329166
Trachypithecus_germaini	0.976880148817433	0.962681750882654	0.950305607228275	0.927413537830758	0.869746782582286	0.697050225883604	0.264530579704643	0.0258152689723245
Trachypithecus_hatinhensis	0.976360595925813	0.961006384919428	0.949262693827911	0.92550927333536	0.861356035269079	0.672810884767406	0.217353298875038	0.010717543326239
Trachypithecus_laotum	0.976889159191121	0.962178804926258	0.95077542952714	0.929375095028128	0.871369925497947	0.704006385890223	0.281321271096244	0.0359586437585525
Trachypithecus_leucocephalus	0.979171426395553	0.96249333637956	0.949089939837027	0.917333028710685	0.829297083238139	0.584761251999086	0.145457314751352	0.00658746477800624
Trachypithecus_phayrei	0.978280961182994	0.964071164510166	0.9525955021565	0.930414356130622	0.875654651879236	0.714071164510166	0.300947319778189	0.0462877387553913
Trachypithecus_pileatus	0.976568173999465	0.957264630556936	0.936661442605405	0.900462520545851	0.827414854172241	0.65353006383548	0.264248308550896	0.0434616413745652
Varecia_variegata	0.937051184110008	0.749847211611917	0.546218487394958	0.319786096256684	0.124446142093201	0.0183728036669213	0.000190985485103132	3.81970970206264e-05
